# Supplementary material for: Using Community Composition and Successional Theory to Guide Site‐Specific Coral Reef Management
Source: Glob Chang Biol. 2025 Jan 28;31(1):e70050. doi: 10.1111/gcb.70050 (PMC11774138; doi:10.1111/gcb.70050)
Supplement: Supplementary file 1 — Data S1. [file GCB-31-e70050-s001.zip]

Archive with 2 entries (2 files):
- Supplemental Materials.pdf
- Supplemental Section 3.xlsx
