# Supplementary material for: Using Community Composition and Successional Theory to Guide Site‐Specific Coral Reef Management
Source: Glob Chang Biol. 2025 Jan 28;31(1):e70050. doi: 10.1111/gcb.70050 (PMC11774138; doi:10.1111/gcb.70050)
Supplement: Supplementary file 1 — Data S1. [file GCB-31-e70050-s001.zip › Supplemental Section 3.xlsx]

## Sheet: Sheet1
GAM formula	timestep	adj. R sq	dev. expl.	term	p	F	edf	k	k-index	residuals vs linear predictor	response vs fitted values	residual histogram
coral_change ~ s(wave_height_90, by = island) + s(stream_dist, by = island)	2017-19	0.4829	0.672	s(wave_height_90):Kaho'olawe	0.08037	5.11	1.45	3	1.55
				s(wave_height_90):Lana'i	0.22761	2.263	1.48
				s(wave_height_90):Maui	0.00374	8.014	1.89
				s(wave_height_90):Moloka'i	0.59174	0.298	1
				s(stream_dist):Kaho'olawe	0.2795	1.196	1.78	5	1.03
				s(stream_dist):Lana'i	0.06442	3.881	1
				s(stream_dist):Maui	0.54438	0.382	1
				s(stream_dist):Moloka'i	0.0036	11.195	1
rugosity_change ~ s(wave_height_90, by = island) + s(stream_dist, by = island)	2017-19	0.4359	0.6103	s(wave_height_90):Kaho'olawe	0.197153	1.78	1	5	1.14
				s(wave_height_90):Lana'i	0.00451	10.23	1
				s(wave_height_90):Maui	0.000405	17.939	1
				s(wave_height_90):Moloka'i	0.425048	0.663	1
				s(stream_dist):Kaho'olawe	0.287834	1.437	1.34	3	0.84
				s(stream_dist):Lana'i	0.203993	1.724	1
				s(stream_dist):Maui	0.196176	1.788	1
				s(stream_dist):Moloka'i	0.098398	2.491	1.62
coral_change ~ s(turb_qmax_mean, by = comm_type) + s(stream_dist, by = comm_type)	2019-21	0.7936	0.8585	s(turb_qmax_mean):low_cover_Porites	0.48373	0.509	1	5	0.92
				s(turb_qmax_mean):int_cover_diverse	0.001675	9.213	1.42
				s(turb_qmax_mean):high_cover_Montipora	0.672467	0.184	1
				s(stream_dist):low_cover_Porites	0.000146	21.87	1.07	5	1.15
				s(stream_dist):int_cover_diverse	0.096519	2.355	2.82
				s(stream_dist):high_cover_Montipora	0.182908	1.873	1.81
rugosity_change ~ s(rugosity_change_2017-19) + s(turb_qmax_mean) + s(stream_dist)	2019-21	0.736	0.7783	s(rugosity_change_2017-19)	<0.0001	15.19	2.64	5	1.12
				s(turbidity)	0.0002	18.51	1	5	0.66
				s(stream_dist)	0.7797	0.08	1	5	0.91
coral_change ~ s(wave_height_90, by = island) + s(depth, by = island)	2021-23	0.3246	0.5445	s(wave_height_90):Kaho'olawe	0.3131	1.071	1	5	1.29
				s(wave_height_90):Lana'i	0.0127	7.499	1
				s(wave_height_90):Maui	0.7754	0.084	1
				s(wave_height_90):Moloka'i	0.0157	6.973	1
				s(depth):Kaho'olawe	0.117	2.683	1	3	0.82
				s(depth):Lana'i	0.2592	1.367	1.67
				s(depth):Maui	0.377	0.816	1
				s(depth):Moloka'i	0.1401	2.03	1.77
rugosity_change ~ s(wave_height_90, by = island) + s(depth, by = island)	2021-23	0.492	0.6926	s(wave_height_90):Kaho'olawe	0.40021	0.742	1	4	0.99
				s(wave_height_90):Lana'i	0.05833	3.223	1.92
				s(wave_height_90):Maui	0.06919	3.016	2.74
				s(wave_height_90):Moloka'i	0.26486	1.324	1
				s(depth):Kaho'olawe	0.53608	0.398	1	5	1.08
				s(depth):Lana'i	0.00514	10.137	1
				s(depth):Maui	0.02776	5.731	1
				s(depth):Moloka'i	0.40754	0.843	1.79
